# Supplementary material for: Age of Red Cells for Transfusion and Outcomes in Patients with ARDS
Source: J Clin Med. 2022 Jan 4;11(1):245. doi: 10.3390/jcm11010245 (PMC8745782; doi:10.3390/jcm11010245)
Supplement: Supplementary file 1 [file jcm-11-00245-s001.zip]

Archive with 1 entries (1 files):
- jcm-1486465-supplementary.pdf
